# Supplementary material for: A New Method for Conditional Gene-Based Analysis Effectively Accounts for the Regional Polygenic Background
Source: Genes (Basel). 2024 Sep 7;15(9):1174. doi: 10.3390/genes15091174 (PMC11431718; doi:10.3390/genes15091174)
Supplement: Supplementary file 1 [file genes-15-01174-s001.zip]

Archive with 2 entries (2 files):
- Supplementary Materials_Svishcheva_.pdf
- Supplementary_Tables_S5_S6_Svishcheva_v2.xlsx
