# Supplementary material for: A New Method for Conditional Gene-Based Analysis Effectively Accounts for the Regional Polygenic Background
Source: Genes (Basel). 2024 Sep 7;15(9):1174. doi: 10.3390/genes15091174 (PMC11431718; doi:10.3390/genes15091174)
Supplement: Supplementary file 1 [file genes-15-01174-s001.zip › Supplementary_Tables_S5_S6_Svishcheva_v2.xlsx]

## Sheet: true_pos_genes_saige_aggreg
Table S5. The results of the initial and conditional GBA analyses for causal genes from the gold standard gene list
			GBA test p-values		Trait-associated genes (p-value < 2.5 × 10−6 )
study	gene	initial GBA	COJO+GBA	TauCOR+GBA	initial GBA	COJO+GBA	TauCOR+GBA
SAIGE_172.1	MC1R	2.05399e-61	1.36933e-61	1.39877e-06	1	1	1
SAIGE_250.2	ZMIZ1	2.17085e-19	7.23618e-20	4.02445e-19	1	1	1
SAIGE_250.2	SLC30A8	2.31019e-19	2.31019e-19	2.27803e-11	1	1	1
SAIGE_250.2	WFS1	7.74722e-19	1.8095e-17	8.60264e-09	1	1	1
SAIGE_594.1	UMOD	1.74392e-17	1.64812e-17	1.16573e-14	1	1	1
SAIGE_250.2	PAM	1.30229e-13	5.04372e-10	2.93425e-07	1	1	1
SAIGE_172.11	MITF	9.04066e-12	0.525099	6.23579e-12	1	0	1
SAIGE_250.2	GCKR	1.15434e-10	1.66834e-08	0.00171767	1	1	0
SAIGE_594.1	CLDN14	3.64851e-10	0.313673	8.61506e-07	1	0	1
SAIGE_250.2	GIPR	3.72008e-10	8.55868e-05	1.54925e-05	1	0	0
SAIGE_172	TUBB3	5.07574e-10	1	1	1	0	0
SAIGE_252.1	GCM2	2.02689e-09	6.75631e-10	3.27985e-07	1	1	1
SAIGE_250.2	ANKH	3.84096e-08	1.28033e-08	1.35158e-08	1	1	1
SAIGE_351	ADAMTS17	7.81556e-07	0.509526	9.84073e-07	1	0	1
SAIGE_351	SMAD6	9.00312e-07	3.00104e-07	5.83487e-07	1	1	1
SAIGE_172.1	TERT	9.44146e-06	NA	NA	15	10	12
SAIGE_420.2	IL1B	1.6029e-05	NA	NA
SAIGE_351	EFEMP1	0.000162491	NA	NA
SAIGE_351	ADAMTS10	0.000564979	NA	NA
SAIGE_740.1	TLR9	0.000866561	NA	NA
SAIGE_172.11	CDKN2A	0.0012473	NA	NA
SAIGE_278.1	MC4R	0.0323599	NA	NA
SAIGE_172.2	TP53	0.11567	NA	NA
SAIGE_401	ADRA1A	0.231397	NA	NA
SAIGE_250	NDUFA7	0.329923	NA	NA
SAIGE_250	SCN2A	0.337938	NA	NA
SAIGE_250.2	DGKB	0.523831	NA	NA
SAIGE_401	NDUFAF3	1	NA	NA

## Sheet: false_pos_genes_saige_aggreg
Table S6. The results of the initial and conditional GBA analyses for non-causal genes from regions neighboring 'gold standard' genes
			GBA test p-values		Trait-associated genes (p-value < 2.5 × 10−6 )
study	gene	initial GBA	COJO+GBA	TauCOR+GBA	initial GBA	COJO+GBA	TauCOR+GBA
SAIGE_172	DEF8	7.77446e-65	3.33067e-16	0.000220554	1	1	0
SAIGE_172	CDK10	8.94158e-51	1.05818e-05	0.167494	1	0	0
SAIGE_172	SPATA33	2.52667e-50	0.0557755	0.0352221	1	0	0
SAIGE_172	CHMP1A	1.78362e-49	0.0269108	0.0132383	1	0	0
SAIGE_172	DPEP1	2.28607e-48	2.46875e-08	0.00143556	1	1	0
SAIGE_172	VPS9D1	3.00666e-38	0.000257734	0.244204	1	0	0
SAIGE_172	DBNDD1	3.75989e-38	9.07336e-08	0.00109986	1	1	0
SAIGE_172.1	DEF8	9.407e-30	4.73808e-10	0.0357724	1	1	0
SAIGE_172	FANCA	4.91876e-27	1.1039e-10	1	1	1	0
SAIGE_172.1	SPATA33	4.80591e-24	0.0193003	0.171842	1	0	0
SAIGE_172.1	CHMP1A	1.45147e-23	0.0133862	0.251736	1	0	0
SAIGE_172	ANKRD11	1.6124e-23	4.88404e-05	0.0607607	1	0	0
SAIGE_172	CPNE7	2.98028e-22	2.33518e-11	0.0385412	1	1	0
SAIGE_172.1	CDK10	3.50296e-22	0.000807895	0.247135	1	0	0
SAIGE_172	SPIRE2	4.70056e-22	6.6589e-12	0.350068	1	1	0
SAIGE_172.1	DPEP1	7.2442e-21	0.00105671	0.082843	1	0	0
SAIGE_172.1	VPS9D1	5.52165e-20	0.00412682	0.397519	1	0	0
SAIGE_172	SPG7	1.14674e-18	9.21752e-06	0.0132739	1	0	0
SAIGE_172	GAS8	3.29727e-18	8.11662e-06	0.00192946	1	0	0
SAIGE_172.1	DBNDD1	1.9984e-15	0.000953797	0.074685	1	0	0
SAIGE_172	ZNF276	5.77316e-15	9.44406e-10	0.272939	1	1	0
SAIGE_172.11	MTAP	1.41998e-13	3.18223e-11	0.000515137	1	1	0
SAIGE_172.1	SPIRE2	5.56732e-12	6.0219e-06	0.531299	1	0	0
SAIGE_172.1	FANCA	5.94813e-12	0.000112125	0.908446	1	0	0
SAIGE_172.1	CPNE7	5.80583e-11	8.50136e-07	0.226202	1	1	0
SAIGE_250	COBLL1	6.45866e-11	1.40914e-10	3.99313e-07	1	1	1
SAIGE_250	MAP2K7	2.76086e-10	9.20286e-11	4.0663e-07	1	1	1
SAIGE_172.1	ZNF276	4.98928e-10	2.56807e-05	0.423113	1	0	0
SAIGE_172.1	SPG7	1.31377e-09	0.00268855	0.120995	1	0	0
SAIGE_172.1	GAS8	1.8386e-09	0.00056136	0.0657007	1	0	0
SAIGE_172.2	TNFSF13	2.1689e-09	0.57478	9.43194e-10	1	0	1
SAIGE_172.1	CLPTM1L	2.41759e-09	8.05866e-10	6.14413e-08	1	1	1
SAIGE_172.1	ANKRD11	2.53922e-09	0.0825553	0.260454	1	0	0
SAIGE_250.2	PPIP5K2	3.28332e-09	1	1.03045e-05	1	0	0
SAIGE_401	LAMB2	4.39225e-09	1.81557e-08	0.0682199	1	1	0
SAIGE_250	LRRC8E	5.08049e-09	0.345016	7.22659e-06	1	0	0
SAIGE_594.1	PDILT	1.15875e-08	0.0147178	1.76497e-06	1	0	1
SAIGE_172	RPL13	2.11548e-08	1	0.347823	1	0	0
SAIGE_740.1	PHF7	6.35643e-08	2.11881e-08	0.0198181	1	1	0
SAIGE_740.1	ITIH1	2.07367e-07	0.400134	0.0456073	1	0	0
SAIGE_250.2	GTF3C2	3.35842e-07	0.438657	0.0374028	1	0	0
SAIGE_250.2	PPM1G	5.94046e-07	0.636673	0.0398859	1	0	0
SAIGE_172	PRDM7	6.46956e-07	7.56728e-05	1	1	0	0
SAIGE_594.1	CHAF1B	7.97137e-07	0.277617	3.02178e-05	1	0	0
SAIGE_250.2	KRTCAP3	8.25374e-07	0.646096	0.0470391	1	0	0
SAIGE_740.1	NEK4	8.51281e-07	0.650495	0.0676202	1	0	0
SAIGE_250.2	IFT172	8.6982e-07	0.645549	0.0421958	1	0	0
SAIGE_740.1	GNL3	1.08746e-06	0.52651	0.0759449	1	0	0
SAIGE_401	ARIH2	1.23105e-06	5.19982e-06	0.772163	1	0	0
SAIGE_250.2	NRBP1	1.46971e-06	0.589685	0.0476604	1	0	0
SAIGE_172.1	RPL13	1.7106e-06	0.0116852	0.0861867	1	0	0
SAIGE_740.1	PBRM1	1.91332e-06	0.71365	0.0507962	1	0	0
SAIGE_740.1	ITIH4	2.05477e-06	0.131828	0.0359174	1	0	0
SAIGE_740.1	SFMBT1	2.25547e-06	0.196129	0.0391074	1	0	0
SAIGE_740.1	SPCS1	2.67315e-06	NA	NA	54	15	5
SAIGE_740.1	ITIH3	3.16479e-06	NA	NA
SAIGE_401	QRICH1	3.41463e-06	NA	NA
SAIGE_401	DALRD3	3.90279e-06	NA	NA
SAIGE_401	PPP2R2A	4.17984e-06	NA	NA
SAIGE_401	BSN	4.76934e-06	NA	NA
SAIGE_250.2	EIF2B4	5.09346e-06	NA	NA
SAIGE_250.2	SNX17	6.05899e-06	NA	NA
SAIGE_740.1	DNAH1	6.15854e-06	NA	NA
SAIGE_250.2	FNDC4	6.21186e-06	NA	NA
SAIGE_740.1	SMIM4	6.25022e-06	NA	NA
SAIGE_250.2	ZNF513	7.59995e-06	NA	NA
SAIGE_250.2	SNRPD2	9.26987e-06	NA	NA
SAIGE_740.1	STIMATE	9.30747e-06	NA	NA
SAIGE_172	SPATA2L	1.247e-05	NA	NA
SAIGE_740.1	MUSTN1	1.46548e-05	NA	NA
SAIGE_740.1	STAB1	1.5565e-05	NA	NA
SAIGE_420.2	CKAP2L	1.60814e-05	NA	NA
SAIGE_250	EVI5L	1.66099e-05	NA	NA
SAIGE_250.2	SLC30A3	2.21591e-05	NA	NA
SAIGE_740.1	GLYCTK	2.49962e-05	NA	NA
SAIGE_250	PRR36	4.87188e-05	NA	NA
SAIGE_740.1	SEMA3G	5.36534e-05	NA	NA
SAIGE_351	PPP4R3B	5.91561e-05	NA	NA
SAIGE_740.1	NT5DC2	6.17755e-05	NA	NA
SAIGE_401	GPX1	8.56779e-05	NA	NA
SAIGE_250.2	PPP2R2C	0.000104741	NA	NA
SAIGE_401	AMT	0.00011622	NA	NA
SAIGE_420.2	NT5DC4	0.00012514	NA	NA
SAIGE_401	DAG1	0.000151858	NA	NA
SAIGE_250.2	SLC4A1AP	0.000160988	NA	NA
SAIGE_250.2	GPN1	0.000172154	NA	NA
SAIGE_740.1	TWF2	0.00018132	NA	NA
SAIGE_401	KLHDC8B	0.000216669	NA	NA
SAIGE_740.1	WDR82	0.000219211	NA	NA
SAIGE_250.2	EML2	0.000289256	NA	NA
SAIGE_172	TCF25	0.000311509	NA	NA
SAIGE_420.2	IL1A	0.000316383	NA	NA
SAIGE_250.2	C2orf16	0.000342179	NA	NA
SAIGE_172.2	SPEM1	0.000350812	NA	NA
SAIGE_172.2	ACADVL	0.000446965	NA	NA
SAIGE_252.1	SYCP2L	0.000525654	NA	NA
SAIGE_250.2	GPR4	0.000702923	NA	NA
SAIGE_401	NICN1	0.000792628	NA	NA
SAIGE_172.1	SPATA2L	0.000913855	NA	NA
SAIGE_172.2	GABARAP	0.000922337	NA	NA
SAIGE_401	RHOA	0.00094026	NA	NA
SAIGE_250.2	ZNF512	0.00108782	NA	NA
SAIGE_401	TCTA	0.00138517	NA	NA
SAIGE_250.2	GIN1	0.0014664	NA	NA
SAIGE_172.1	PRDM7	0.00155791	NA	NA
SAIGE_172.2	DLG4	0.00175548	NA	NA
SAIGE_250.2	MYPOP	0.00200433	NA	NA
SAIGE_172.2	SPEM3	0.00229717	NA	NA
SAIGE_250	PCP2	0.00245091	NA	NA
SAIGE_420.2	IL36A	0.00247707	NA	NA
SAIGE_250.2	EXOC3L2	0.00254239	NA	NA
SAIGE_250.2	TRIM54	0.0025699	NA	NA
SAIGE_250.2	VASP	0.00275	NA	NA
SAIGE_172.2	ELP5	0.00287369	NA	NA
SAIGE_250	SLC38A11	0.00297347	NA	NA
SAIGE_420.2	IL36G	0.00317121	NA	NA
SAIGE_172.2	PHF23	0.00379336	NA	NA
SAIGE_401	BNIP3L	0.00440885	NA	NA
SAIGE_250	MCOLN1	0.00444243	NA	NA
SAIGE_250	TIMM44	0.00444349	NA	NA
SAIGE_740.1	PPM1M	0.00480583	NA	NA
SAIGE_172.2	CLDN7	0.00482715	NA	NA
SAIGE_172.2	DVL2	0.0051414	NA	NA
SAIGE_172.2	CTDNEP1	0.0053317	NA	NA
SAIGE_250.2	ERCC2	0.00535522	NA	NA
SAIGE_172.1	SLC6A18	0.00550323	NA	NA
SAIGE_420.2	IL1RN	0.00621554	NA	NA
SAIGE_250	XAB2	0.00639587	NA	NA
SAIGE_401	IMPDH2	0.0066521	NA	NA
SAIGE_401	EBF2	0.00673535	NA	NA
SAIGE_401	DPYSL2	0.0074805	NA	NA
SAIGE_401	CCDC71	0.00764935	NA	NA
SAIGE_250	PET100	0.00765314	NA	NA
SAIGE_252.1	MAK	0.00831008	NA	NA
SAIGE_401	COL7A1	0.0086846	NA	NA
SAIGE_250	CERS4	0.00894412	NA	NA
SAIGE_420.2	PSD4	0.00957718	NA	NA
SAIGE_250	TRAPPC5	0.0105912	NA	NA
SAIGE_401	C3orf62	0.0106222	NA	NA
SAIGE_250.2	KLC3	0.0114239	NA	NA
SAIGE_250.2	RSPH6A	0.0115316	NA	NA
SAIGE_250.2	OPA3	0.0115331	NA	NA
SAIGE_250	ELAVL1	0.0117988	NA	NA
SAIGE_420.2	IL1F10	0.0131289	NA	NA
SAIGE_401	P4HTM	0.0132323	NA	NA
SAIGE_420.2	IL36RN	0.0133567	NA	NA
SAIGE_250.2	EMILIN1	0.0137028	NA	NA
SAIGE_250.2	ZCCHC24	0.0145439	NA	NA
SAIGE_250	PNPLA6	0.0147745	NA	NA
SAIGE_172.2	PLSCR3	0.0168083	NA	NA
SAIGE_420.2	IL37	0.0173794	NA	NA
SAIGE_172.2	EIF4A1	0.0183397	NA	NA
SAIGE_250.2	PREB	0.0189785	NA	NA
SAIGE_351	LYSMD4	0.0206611	NA	NA
SAIGE_401	UQCRC1	0.02068	NA	NA
SAIGE_250	CTXN1	0.0229983	NA	NA
SAIGE_351	ZNF414	0.0243303	NA	NA
SAIGE_250.2	S100P	0.0252436	NA	NA
SAIGE_250.2	DMWD	0.027191	NA	NA
SAIGE_250	STXBP2	0.0272064	NA	NA
SAIGE_172.2	CD68	0.0275992	NA	NA
SAIGE_250.2	SIX5	0.0286534	NA	NA
SAIGE_250.2	AARD	0.0289241	NA	NA
SAIGE_250.2	NKPD1	0.0290352	NA	NA
SAIGE_250	CAMSAP3	0.0323187	NA	NA
SAIGE_740.1	ALAS1	0.0326976	NA	NA
SAIGE_250.2	MAPRE3	0.0349793	NA	NA
SAIGE_401	IP6K2	0.0356921	NA	NA
SAIGE_250	PEX11G	0.0367289	NA	NA
SAIGE_740.1	BAP1	0.0372432	NA	NA
SAIGE_401	QARS1	0.0376148	NA	NA
SAIGE_401	IHO1	0.0386785	NA	NA
SAIGE_250.2	MEIOSIN	0.0411305	NA	NA
SAIGE_401	PRKAR2A	0.0425066	NA	NA
SAIGE_172.2	TNK1	0.0452434	NA	NA
SAIGE_351	OR2Z1	0.0470048	NA	NA
SAIGE_401	SLC25A20	0.0551271	NA	NA
SAIGE_250.2	MACIR	0.0552723	NA	NA
SAIGE_250.2	MRPL33	0.0553888	NA	NA
SAIGE_250.2	CAD	0.0564639	NA	NA
SAIGE_250.2	PPP1R37	0.0564987	NA	NA
SAIGE_250.2	SYMPK	0.0566298	NA	NA
SAIGE_250.2	SLC5A6	0.0593381	NA	NA
SAIGE_351	CFAP36	0.0621249	NA	NA
SAIGE_250	TEX45	0.0622656	NA	NA
SAIGE_250.2	PPP1R13L	0.0624873	NA	NA
SAIGE_250.2	ABHD1	0.0631374	NA	NA
SAIGE_250.2	MAN2B2	0.0677888	NA	NA
SAIGE_172.11	CDKN2B	0.0719196	NA	NA
SAIGE_250.2	FOSB	0.0721669	NA	NA
SAIGE_401	WDR6	0.0722082	NA	NA
SAIGE_250	ZNF358	0.0733775	NA	NA
SAIGE_250.2	TRIO	0.0746295	NA	NA
SAIGE_351	ZNF558	0.0761894	NA	NA
SAIGE_351	MEGF11	0.0780485	NA	NA
SAIGE_172.2	SENP3	0.0804528	NA	NA
SAIGE_401	PNMA2	0.0815591	NA	NA
SAIGE_250.2	DMPK	0.0835961	NA	NA
SAIGE_401	USP19	0.0950474	NA	NA
SAIGE_250.2	SLCO6A1	0.09573	NA	NA
SAIGE_401	TMEM89	0.097404	NA	NA
SAIGE_250	SNAPC2	0.0980986	NA	NA
SAIGE_250	RPS28	0.0989748	NA	NA
SAIGE_252.1	ERVFRD-1	0.101118	NA	NA
SAIGE_172.2	MPDU1	0.104819	NA	NA
SAIGE_250	GRB14	0.104988	NA	NA
SAIGE_250.2	CKM	0.106645	NA	NA
SAIGE_351	OR7G2	0.106674	NA	NA
SAIGE_351	NFILZ	0.110994	NA	NA
SAIGE_250.2	EIF5AL1	0.114724	NA	NA
SAIGE_250.2	FBXO46	0.115632	NA	NA
SAIGE_594.1	SIM2	0.117307	NA	NA
SAIGE_250	ARHGEF18	0.117914	NA	NA
SAIGE_250.2	PGLYRP1	0.118628	NA	NA
SAIGE_740.1	PCBP4	0.122313	NA	NA
SAIGE_351	MUC16	0.122741	NA	NA
SAIGE_250.2	KHK	0.129175	NA	NA
SAIGE_250.2	CGREF1	0.130469	NA	NA
SAIGE_172.1	TRIP13	0.13221	NA	NA
SAIGE_250.2	FOXA3	0.137491	NA	NA
SAIGE_351	PRAM1	0.140322	NA	NA
SAIGE_252.1	SMIM13	0.142405	NA	NA
SAIGE_172.2	ZBTB4	0.142809	NA	NA
SAIGE_351	AAGAB	0.147593	NA	NA
SAIGE_351	LCTL	0.147883	NA	NA
SAIGE_172.2	KCTD11	0.148705	NA	NA
SAIGE_172.11	MDFIC2	0.151513	NA	NA
SAIGE_172.2	WRAP53	0.15592	NA	NA
SAIGE_351	PNPT1	0.156421	NA	NA
SAIGE_172.1	SLC12A7	0.162495	NA	NA
SAIGE_351	ASB7	0.164232	NA	NA
SAIGE_250	RAB11B	0.166149	NA	NA
SAIGE_594.1	ACSM3	0.168162	NA	NA
SAIGE_250.2	PPM1N	0.170437	NA	NA
SAIGE_351	ACTL9	0.172987	NA	NA
SAIGE_172.2	SHBG	0.173331	NA	NA
SAIGE_172.2	SPEM2	0.176262	NA	NA
SAIGE_250.2	ATRAID	0.180822	NA	NA
SAIGE_172.1	BRD9	0.183024	NA	NA
SAIGE_250.2	RAD21	0.18694	NA	NA
SAIGE_250.2	ERCC1	0.188644	NA	NA
SAIGE_250.2	POLR1G	0.192172	NA	NA
SAIGE_420.2	IL36B	0.192209	NA	NA
SAIGE_250.2	PRR30	0.196412	NA	NA
SAIGE_250.2	MARK4	0.199631	NA	NA
SAIGE_278.1	CCBE1	0.202281	NA	NA
SAIGE_351	TIPIN	0.21092	NA	NA
SAIGE_351	MYO1F	0.211619	NA	NA
SAIGE_594.1	DOP1B	0.212603	NA	NA
SAIGE_172.1	TCF25	0.212768	NA	NA
SAIGE_172.2	GUCY2D	0.21332	NA	NA
SAIGE_172.11	KLHL9	0.216038	NA	NA
SAIGE_740.1	PARP3	0.218812	NA	NA
SAIGE_420.2	TTL	0.2193	NA	NA
SAIGE_250.2	SFTPA1	0.221762	NA	NA
SAIGE_351	KANK3	0.224656	NA	NA
SAIGE_420.2	POLR1B	0.226098	NA	NA
SAIGE_594.1	ACSM2B	0.235585	NA	NA
SAIGE_740.1	ABHD14A	0.238594	NA	NA
SAIGE_740.1	GPR62	0.240095	NA	NA
SAIGE_172.2	SOX15	0.240823	NA	NA
SAIGE_250.2	NANOS2	0.241508	NA	NA
SAIGE_594.1	CBR1	0.246036	NA	NA
SAIGE_250	FCER2	0.254659	NA	NA
SAIGE_250.2	CCDC121	0.256736	NA	NA
SAIGE_250.2	TMEM214	0.257216	NA	NA
SAIGE_351	CCDC85A	0.259965	NA	NA
SAIGE_172.2	ATP1B2	0.26172	NA	NA
SAIGE_351	RPS28	0.264046	NA	NA
SAIGE_250.2	KIAA0232	0.267319	NA	NA
SAIGE_250	CLEC4M	0.270007	NA	NA
SAIGE_351	SNAPC5	0.271311	NA	NA
SAIGE_172.2	SLC35G6	0.27912	NA	NA
SAIGE_172.2	NEURL4	0.279288	NA	NA
SAIGE_594.1	GPRC5B	0.286484	NA	NA
SAIGE_250	CD320	0.290477	NA	NA
SAIGE_252.1	PAK1IP1	0.293569	NA	NA
SAIGE_172.1	ZDHHC11	0.299528	NA	NA
SAIGE_172.2	YBX2	0.301951	NA	NA
SAIGE_351	RPL4	0.303538	NA	NA
SAIGE_252.1	GCNT2	0.309023	NA	NA
SAIGE_250.2	EVC	0.314591	NA	NA
SAIGE_250	KANK3	0.319679	NA	NA
SAIGE_250.2	OTULINL	0.321764	NA	NA
SAIGE_250.2	MED30	0.334086	NA	NA
SAIGE_594.1	MORC3	0.336647	NA	NA
SAIGE_351	MARCHF2	0.338383	NA	NA
SAIGE_250.2	IGFL3	0.342725	NA	NA
SAIGE_351	MAP2K1	0.343677	NA	NA
SAIGE_172.2	TNFSF12	0.351603	NA	NA
SAIGE_351	CCDC88A	0.352811	NA	NA
SAIGE_351	CD320	0.355007	NA	NA
SAIGE_172.2	VAMP2	0.360079	NA	NA
SAIGE_594.1	THUMPD1	0.363697	NA	NA
SAIGE_594.1	ACSM1	0.370128	NA	NA
SAIGE_250.2	PPIF	0.370137	NA	NA
SAIGE_172.2	POLR2A	0.371676	NA	NA
SAIGE_172.11	IFNA13	0.376383	NA	NA
SAIGE_252.1	ELOVL2	0.38149	NA	NA
SAIGE_250.2	CCDC61	0.385308	NA	NA
SAIGE_250.2	OST4	0.388763	NA	NA
SAIGE_420.2	CHCHD5	0.390488	NA	NA
SAIGE_351	DIS3L	0.401514	NA	NA
SAIGE_594.1	DCUN1D3	0.408003	NA	NA
SAIGE_250.2	IGFL2	0.412394	NA	NA
SAIGE_594.1	GP2	0.421135	NA	NA
SAIGE_250.2	JAKMIP1	0.423888	NA	NA
SAIGE_172.2	FXR2	0.426848	NA	NA
SAIGE_351	RAB11B	0.427595	NA	NA
SAIGE_351	LINS1	0.437397	NA	NA
SAIGE_250.2	C4orf50	0.438111	NA	NA
SAIGE_740.1	DUSP7	0.43998	NA	NA
SAIGE_250.2	TRAPPC6A	0.440304	NA	NA
SAIGE_172.1	NKD2	0.450013	NA	NA
SAIGE_250.2	NOVA2	0.451633	NA	NA
SAIGE_594.1	IQCK	0.463959	NA	NA
SAIGE_172.2	CHD3	0.467449	NA	NA
SAIGE_740.1	RPL29	0.472959	NA	NA
SAIGE_172.2	DNAH2	0.474919	NA	NA
SAIGE_250.2	UCN	0.475462	NA	NA
SAIGE_250.2	IRF2BP1	0.481415	NA	NA
SAIGE_594.1	SETD4	0.493026	NA	NA
SAIGE_172.2	TMEM102	0.499488	NA	NA
SAIGE_250.2	SFTPA2	0.499741	NA	NA
SAIGE_594.1	ACSM5	0.502712	NA	NA
SAIGE_172.2	CHRNB1	0.518426	NA	NA
SAIGE_172.2	TMEM95	0.518826	NA	NA
SAIGE_250	CD209	0.534689	NA	NA
SAIGE_250.2	DNAJC5G	0.536611	NA	NA
SAIGE_250	FBN3	0.538901	NA	NA
SAIGE_351	MBD3L1	0.542171	NA	NA
SAIGE_351	ZWILCH	0.547975	NA	NA
SAIGE_250.2	AGBL5	0.549957	NA	NA
SAIGE_351	FBN3	0.552583	NA	NA
SAIGE_594.1	CBR3	0.555313	NA	NA
SAIGE_250	MCEMP1	0.556795	NA	NA
SAIGE_250	CCL25	0.564611	NA	NA
SAIGE_172.2	ALOXE3	0.565279	NA	NA
SAIGE_172.2	HES7	0.566199	NA	NA
SAIGE_594.1	ERI2	0.571766	NA	NA
SAIGE_172.2	CNTROB	0.58264	NA	NA
SAIGE_172.11	IFNA2	0.587667	NA	NA
SAIGE_172.2	RNF227	0.599817	NA	NA
SAIGE_172.2	PER1	0.602281	NA	NA
SAIGE_594.1	GPR139	0.612604	NA	NA
SAIGE_172.2	TMEM88	0.617814	NA	NA
SAIGE_172.2	NAA38	0.623127	NA	NA
SAIGE_250.2	BLOC1S3	0.626499	NA	NA
SAIGE_740.1	ABHD14B	0.627631	NA	NA
SAIGE_594.1	ACSM2A	0.630684	NA	NA
SAIGE_250.2	MRFAP1L1	0.636805	NA	NA
SAIGE_172.2	FGF11	0.637327	NA	NA
SAIGE_172.2	KDM6B	0.652323	NA	NA
SAIGE_420.2	PAX8	0.659375	NA	NA
SAIGE_252.1	C6orf52	0.661845	NA	NA
SAIGE_740.1	ACY1	0.662422	NA	NA
SAIGE_172.2	ALOX12B	0.70436	NA	NA
SAIGE_740.1	POC1A	0.721309	NA	NA
SAIGE_250	TGFBR3L	0.727087	NA	NA
SAIGE_250.2	CRMP1	0.736466	NA	NA
SAIGE_351	CERS4	0.738549	NA	NA
SAIGE_172.2	EIF5A	0.783275	NA	NA
SAIGE_252.1	TMEM14C	0.788548	NA	NA
SAIGE_594.1	HLCS	0.790012	NA	NA
SAIGE_250	RETN	0.802244	NA	NA
SAIGE_351	OR1M1	0.812348	NA	NA
SAIGE_172.2	GPS2	0.832988	NA	NA
SAIGE_250.2	RTN2	0.834944	NA	NA
SAIGE_401	USP4	0.84494	NA	NA
SAIGE_351	HNRNPM	0.845627	NA	NA
SAIGE_172.2	ALOX15B	0.890728	NA	NA
SAIGE_172.2	EFNB3	0.892667	NA	NA
SAIGE_420.2	RGPD8	0.895593	NA	NA
SAIGE_172.2	TRAPPC1	0.920246	NA	NA
SAIGE_172.2	ACAP1	0.927077	NA	NA
SAIGE_172.1	LPCAT1	1	NA	NA
SAIGE_172.1	MRPL36	1	NA	NA
SAIGE_172.1	SLC6A19	1	NA	NA
SAIGE_172.11	FRMD4B	1	NA	NA
SAIGE_172.11	IFNA1	1	NA	NA
SAIGE_172.11	IFNA5	1	NA	NA
SAIGE_172.11	IFNA6	1	NA	NA
SAIGE_172.11	IFNA8	1	NA	NA
SAIGE_172.11	IFNE	1	NA	NA
SAIGE_172.2	ASGR1	1	NA	NA
SAIGE_172.2	CYB5D1	1	NA	NA
SAIGE_172.2	KCNAB3	1	NA	NA
SAIGE_172.2	NLGN2	1	NA	NA
SAIGE_172.2	SAT2	1	NA	NA
SAIGE_172.2	TMEM256	1	NA	NA
SAIGE_250.2	AGMO	1	NA	NA
SAIGE_250.2	BABAM2	1	NA	NA
SAIGE_250.2	BLOC1S4	1	NA	NA
SAIGE_250.2	EIF3H	1	NA	NA
SAIGE_250.2	IGFL4	1	NA	NA
SAIGE_250.2	MPV17	1	NA	NA
SAIGE_250.2	MRFAP1	1	NA	NA
SAIGE_250.2	OTULIN	1	NA	NA
SAIGE_250.2	QPCTL	1	NA	NA
SAIGE_250.2	RBKS	1	NA	NA
SAIGE_250.2	SUPT7L	1	NA	NA
SAIGE_250.2	TCF23	1	NA	NA
SAIGE_250.2	UTP23	1	NA	NA
SAIGE_250	CLEC4G	1	NA	NA
SAIGE_252.1	NEDD9	1	NA	NA
SAIGE_252.1	TFAP2A	1	NA	NA
SAIGE_252.1	TMEM14B	1	NA	NA
SAIGE_278.1	PMAIP1	1	NA	NA
SAIGE_351	CERS3	1	NA	NA
SAIGE_351	MEF2A	1	NA	NA
SAIGE_401	C3orf84	1	NA	NA
SAIGE_401	CELSR3	1	NA	NA
SAIGE_401	NCKIPSD	1	NA	NA
SAIGE_401	SLC26A6	1	NA	NA
SAIGE_420.2	SLC20A1	1	NA	NA
SAIGE_594.1	REXO5	1	NA	NA
SAIGE_740.1	GLT8D1	1	NA	NA
SAIGE_740.1	RRP9	1	NA	NA
SAIGE_172.2	SENP3-EIF4A1	NA	NA	NA
SAIGE_172.2	TMEM256-PLSCR3	NA	NA	NA
SAIGE_172.2	TNFSF12-TNFSF13	NA	NA	NA
SAIGE_740.1	ABHD14A-ACY1	NA	NA	NA
SAIGE_740.1	STIMATE-MUSTN1	NA	NA	NA
